# Supplementary material for: Multi-layer stratified oncology platform utilizing transcriptomics, prostate cancer organoids, and modeling of drug response
Source: J Exp Clin Cancer Res. 2025 Oct 16;44:290. doi: 10.1186/s13046-025-03540-2 (PMC12529805; doi:10.1186/s13046-025-03540-2)
Supplement: Supplementary file 2 — Supplementary Material 2 [file 13046_2025_3540_MOESM2_ESM.xlsx]

## Sheet: Sup.Table1
	Sup.Table 1. Patient and sample information
Clinical Parameters							Histopathology				Organoid formation
ID	Age	Pathological GS group	PSA levels (ug/L)	Prior Treatment	Metastasis/ Lymph node status at diagnosis	Metastasis/Recurrence at followup	Core	Definition (Benign/Tumor)	Gleason score	Invasive tumor content (%)	Organoid formation	Passage at drug screen	Main PDO morphology
PCa133	51	G1	10.7	No	M0, L0	No	Core A	Tumor	6 (3+3)	<1	Yes	2	Mixed
							Core B	Tumor	6 (3+3)	20	Yes	2	Solid
							Core C	Tumor	6 (3+3)	<5	Yes	2	Mixed
							Core D	Tumor	6 (3+3)	40	Yes	2	Mixed
PCa134	72	G3	7.2	No	M0, L0	No	Core A	Benign			Yes	2	Mixed
							Core B	Tumor	7 (3+4)	70	Yes	2	Mixed
							Core C	Benign			Yes	2	Mixed
							Core D	Benign			Yes	2	Solid
PCa135	63	G2	5.46	No	M0, L0	No	Core A	Benign			Yes	2	Solid
							Core B	Benign			No	2
							Core C	Benign			Yes	2	Hollow
							Core D	Benign			Yes	2	Solid
PCa138	70	G2	2.5	No	M0, L0	No	Core A	Benign			Yes	2	Solid
							Core B	Tumor	7 (3+4)	30	Yes	2	Solid
							Core C	Benign			Yes	2	Solid
							Core D	Benign			No	2
PCa139	69	G2	24	No	M0, L0	No	Core A	Benign			No	2
							Core B	Benign			Yes	2	Solid
							Core C	Benign			Yes	2	Solid
							Core D	Tumor	6 (3+3)	20	No	2
PCa149	65	G2	4.4	No	M0, L0	No	Core A	Tumor	6 (3+3)	2	Yes	2	Solid
							Core B	Benign			Yes	2	Solid
							Core C	Tumor	6 (3+3)	60	No	2
							Core D	Benign			Yes	2	Solid
PCa170	72	G2	7.7	No	M0, L1	Yes	Core A	Tumor	9 (4+5)	10	Yes	2	Solid
							Core B	Benign			Yes	2	Solid
							Core C	Tumor	7 (4+3)	30	Yes	2	Solid
							Core D	Tumor	7 (3+4)	80	No	2
PCa200	80	G3	7.22	No	M0, L0	No	Core A	Benign			Yes	2	Mixed
							Core B	Benign			No	2
							Core C	Tumor	7 (4+3)	30	Yes	2	Mixed
							Core D	Tumor	6 (3+3)	60	No	2
PCa177	49	G2	3.8	No	M0, L0	No	Core A	Tumor	6 (3+3)	40	Yes	2	Mixed
							Core B	Benign			No	2
							Core C	Tumor	7 (3+4)	50	Yes	2	Solid
							Core D	Tumor	6 (3+3)	1	Yes	2	Mixed
PCa195	54	G3	16	No	M1, L0	Yes	Core A	Tumor	8 (4+4)	60	No	2
							Core B	Tumor	8 (4+4)	60	Yes	2	Mixed
							Core C	Tumor	8 (4+4)	40	No	2
							Core D	Tumor	8 (4+4)	15	Yes	2	Mixed
PCa191	78	G3	33.6	No	M0, L0	No	Core A	Benign			Yes	2	Mixed
							Core B	Tumor	7 (3+4)	5	Yes	2	Solid
							Core C	Benign			Yes	2	Mixed
							Core D	Tumor	7 (3+4)	50	Yes	2	Mixed
PCa217	72	G3	46.6	No	M0, L1	Yes	Core A	Tumor	7 (4+3)	50	No	2
							Core B	Tumor	7 (4+3)	70	Yes	2	Solid
							Core C	Tumor	7 (4+3)	10	Yes	2	Solid
							Core D	Tumor	7 (3+4)	5	Yes	2	Solid
PCa214	78	G3	11.7	No	M0, L0	No	Core A	Tumor	8 (4+4)	1	No	2
							Core B	Tumor	7 (3+4)	10	Yes	2	Solid
							Core C	Benign			No	2
							Core D	Benign			Yes	2	Solid
PCa183	68	G2	4.8	No	M0, L1	No	Core A	Tumor	7 (3+4)	5	Yes	2	Solid
							Core B	Tumor	7 (4+3)	10	No	2
							Core C	Tumor	9 (4+5)	10	Yes	2	Solid
							Core D	Tumor	7 (4+3)	30	No	2
PCa222	70	G4	44	No	M0, L0	Yes	Core A	Benign			No	2
							Core B	Benign			Yes	2	Solid
							Core C	Tumor	8 (4+4)	50	Yes	2	Solid
							Core D	Tumor	8 (4+4)	20	Yes	2	Solid
PCa227	74	G2	9.2	No	M0, L0	No	Core A	Benign			Yes	2	Solid
							Core B	Tumor	6 (3+3)	90	Yes	2	Solid
							Core C	Benign			Yes	2	Solid
							Core D	Benign			Yes	2	Solid
PCa233	69	G3	21.4	No	M0, L1	Yes	Core A	Tumor	6 (3+3)	40	Yes	2	Solid
							Core B	Tumor	7 (3+4)	20	No	2
							Core C	Tumor	8 (4+4)	5	No	2
							Core D	Tumor	7 (4+3)	5	Yes	2	Solid
PCa234	50	G2	9.3	No	M0, L0	No	Core A	Tumor	7 (3+4)	15	Yes	2	Mixed
							Core B	Tumor	6 (3+3)	1	Yes	2	Mixed
							Core C	Benign			No	2
							Core D	Benign			No	2
PCa168	63	G5	42.3	No	M0, L1	No	Core A	Tumor	9 (5+4)	60	Yes	2	Solid
							Core B	Tumor	9 (5+4)	70	Yes	2	Mixed
							Core C	Tumor	9 (5+4)	60	No	2
							Core D	Tumor	10 (5+5)	70	No	2
PCa173	69	G2	7.1	No	M0, L0	No	Core A	Benign			Yes	2	Solid
							Core B	Tumor	6 (3+3)	40	Yes	2	Solid
							Core C	Tumor	6 (3+3)	5	Yes	2	Solid
							Core D	Tumor	7 (3+4)	20	No	2
PCa193	64	G2	7	No	M0, L0	No	Core A	Benign			Yes	2	Solid
							Core B	Tumor	7 (3+4)	40	Yes	2	Solid
							Core C	Benign			Yes	2	Solid
							Core D	Tumor	7 (3+4)	50	No	2
PCa215	64	G3	47	No	M1, L1	Yes	Core A	Tumor	7 (4+3)	15	Yes	2	Mixed
							Core B	Tumor	7 (4+3)	15	Yes	2	Solid
							Core C	Tumor	7 (4+3)	15	Yes	2	Mixed
							Core D	Benign			Yes	2	Solid
PCa219	74	G2	28.2	No	M0, L0	No	Core A	Benign			Yes	2	Solid
							Core B	Benign			Yes	2	Solid
							Core C	Tumor	7 (4+3)	100	No	2
							Core D	Tumor	6 (3+3)	1	Yes	2	Solid
PCa263	54	G3	5.2	No	M0, L0	No	Core A	Tumor	7 (3+4)	50	Yes	2	Mixed
							Core B	Benign			Yes	2	Mixed
							Core C	Tumor	6 (3+3)	10	Yes	2	Mixed
							Core D	Benign			Yes	2	Mixed
