# Supplementary material for: Multi-layer stratified oncology platform utilizing transcriptomics, prostate cancer organoids, and modeling of drug response
Source: J Exp Clin Cancer Res. 2025 Oct 16;44:290. doi: 10.1186/s13046-025-03540-2 (PMC12529805; doi:10.1186/s13046-025-03540-2)
Supplement: Supplementary file 3 — Supplementary Material 3 [file 13046_2025_3540_MOESM3_ESM.xlsx]

## Sheet: Sup.Table 2
	Compound	Mechanism of Action	Cmax uM*
	Bosutinib (SKI-606)	receptor tyrosine inhibitor of Src,Abl	0.377
	Crizotinib (PF-02341066)	receptor tyrosine inhibitor of c-Met, ALK, ROS1 kinase inhibitor, STAT3 pathway-mediated autophagy	0.913
	Daunorubicin	anthracyclin antibiotics and a DNA topoisomerase II inhibitor, interfering with RNA/DNA synthesis	0.31
	Doxorubicin	anthracyclin antibiotics and a DNA topoisomerase II inhibitor, interfering with RNA/DNA synthesis	6.73
	Enzalutamide	androgen-receptor (AR) antagonist	35.7
	Epirubicin	anthracyclin antibiotics and a DNA topoisomerase II inhibitor, interfering with RNA/DNA synthesis	16.6
	Erlotinib	inhibitor of EGFR/HER1	3.15
	Ponatinib	receptor tyrosine inhibitor of Abl, PDGFRα, VEGFR2, FGFR1, SRC, TIE2, FLT, inhibits autophagy	0.137
	Sunitinib	receptor tyrosine inhibitor of KIT, FLT3, RET, CSF1R, VEGFR2 (Flk-1), PDGFRβ, IRE1α. induces autophagy and apoptosis.	0.181
	Temsirolimus	mTOR inhibitor, blocks cell proliferation
			* source: Liston&Davis Clin Can Res
